# Supplementary material for: Patterns of Seed Penetration by the Date Stone Beetle Coccotrypes dactyliperda (Coleoptera, Curculionidae, Scolytinae)
Source: Insects. 2021 Dec 22;13(1):10. doi: 10.3390/insects13010010 (PMC8781270; doi:10.3390/insects13010010)
Supplement: Supplementary file 1 [file insects-13-00010-s001.zip]

Archive with 1 entries (1 files):
- insects-1469956-supplementary.pdf
